# Supplementary material for: Assessing telomeric DNA content in pediatric cancers using whole-genome sequencing data
Source: Genome Biol. 2012 Dec 11;13(12):R113. doi: 10.1186/gb-2012-13-12-r113 (PMC3580411; doi:10.1186/gb-2012-13-12-r113)
Supplement: Additional file 2 — Telomere calls for WGS, qPCR and FISH (where appropriate) for all of the samples analyzed in this manuscript. [file gb-2012-13-12-r113-S2.XLS]

## Sheet: Sheet1
Table S1 - Raw Data
Disease	Group	Sample	Age	Site Normal	Site Tumor	WGS Telomere Call	qPCR Telomere Call*	FISH Telomere Call*
ACT	SOLID_TUMORS	SJACT001	3.1	PERIPHERAL_BLOOD	UNKNOWN	GAIN	GAIN	ND
ACT	SOLID_TUMORS	SJACT002	2.7	PERIPHERAL_BLOOD	UNKNOWN	GAIN	GAIN	ND
ACT	SOLID_TUMORS	SJACT003	1.3	PERIPHERAL_BLOOD	UNKNOWN	NO_CHANGE	LOSS	ND
ACT	SOLID_TUMORS	SJACT004	4.8	UNKNOWN	UNKNOWN	NO_CHANGE	LOSS	ND
ACT	SOLID_TUMORS	SJACT005	15.4	UNKNOWN	UNKNOWN	GAIN	GAIN	ND
ACT	SOLID_TUMORS	SJACT006	11.6	PERIPHERAL_BLOOD	UNKNOWN	LOSS	GAIN	ND
ACT	SOLID_TUMORS	SJACT007	8.5	UNKNOWN	UNKNOWN	GAIN	GAIN	ND
ACT	SOLID_TUMORS	SJACT008	12.9	PERIPHERAL_BLOOD	UNKNOWN	LOSS	GAIN	ND
CBF	HEMATOPOETIC_MALIGNANCIES	SJCBF001	12	BONE_MARROW	BONE_MARROW	LOSS	ND	ND
CBF	HEMATOPOETIC_MALIGNANCIES	SJCBF003	7	BONE_MARROW	BONE_MARROW	LOSS	ND	ND
CBF	HEMATOPOETIC_MALIGNANCIES	SJCBF004	14	BONE_MARROW	BONE_MARROW	LOSS	ND	ND
CBF	HEMATOPOETIC_MALIGNANCIES	SJCBF006	9	BONE_MARROW	BONE_MARROW	LOSS	ND	ND
CBF	HEMATOPOETIC_MALIGNANCIES	SJCBF008	14	BONE_MARROW	BONE_MARROW	LOSS	ND	ND
CBF	HEMATOPOETIC_MALIGNANCIES	SJCBF009	20	BONE_MARROW	BONE_MARROW	LOSS	ND	ND
CBF	HEMATOPOETIC_MALIGNANCIES	SJCBF011	15	BONE_MARROW	BONE_MARROW	LOSS	ND	ND
CBF	HEMATOPOETIC_MALIGNANCIES	SJCBF012	17	BONE_MARROW	BONE_MARROW	LOSS	ND	ND
CBF	HEMATOPOETIC_MALIGNANCIES	SJCBF013	8	BONE_MARROW	BONE_MARROW	LOSS	ND	ND
CBF	HEMATOPOETIC_MALIGNANCIES	SJCBF014	4	BONE_MARROW	BONE_MARROW	LOSS	ND	ND
CBF	HEMATOPOETIC_MALIGNANCIES	SJCBF020	3	BONE_MARROW	BONE_MARROW	LOSS	ND	ND
CBF	HEMATOPOETIC_MALIGNANCIES	SJCBF021	17	BONE_MARROW	BONE_MARROW	LOSS	ND	ND
CBF	HEMATOPOETIC_MALIGNANCIES	SJCBF022	11	BONE_MARROW	PERIPHERAL_BLOOD	LOSS	ND	ND
CBF	HEMATOPOETIC_MALIGNANCIES	SJCBF023	16	BONE_MARROW	BONE_MARROW	LOSS	ND	ND
CBF	HEMATOPOETIC_MALIGNANCIES	SJCBF024	11	BONE_MARROW	BONE_MARROW	LOSS	ND	ND
CBF	HEMATOPOETIC_MALIGNANCIES	SJCBF025	18	BONE_MARROW	PERIPHERAL_BLOOD	LOSS	ND	ND
CBF	HEMATOPOETIC_MALIGNANCIES	SJCBF026	8	BONE_MARROW	PERIPHERAL_BLOOD	LOSS	ND	ND
EPD	BRAIN_TUMORS	SJEPD001	1.3	PERIPHERAL_BLOOD	BRAIN_TISSUE	NO_CHANGE	ND	ND
EPD	BRAIN_TUMORS	SJEPD002	1.3	PERIPHERAL_BLOOD	BRAIN_TISSUE	NO_CHANGE	ND	ND
EPD	BRAIN_TUMORS	SJEPD003	7.2	PERIPHERAL_BLOOD	BRAIN_TISSUE	LOSS	ND	ND
EPD	BRAIN_TUMORS	SJEPD004	1.3	PERIPHERAL_BLOOD	BRAIN_TISSUE	LOSS	ND	ND
EPD	BRAIN_TUMORS	SJEPD005	1.9	PERIPHERAL_BLOOD	BRAIN_TISSUE	LOSS	ND	ND
EPD	BRAIN_TUMORS	SJEPD006	13.1	PERIPHERAL_BLOOD	BRAIN_TISSUE	LOSS	ND	ND
EPD	BRAIN_TUMORS	SJEPD007	2.2	PERIPHERAL_BLOOD	BRAIN_TISSUE	NO_CHANGE	ND	ND
EPD	BRAIN_TUMORS	SJEPD008	10.3	PERIPHERAL_BLOOD	BRAIN_TISSUE	NO_CHANGE	ND	ND
EPD	BRAIN_TUMORS	SJEPD009	8.1	PERIPHERAL_BLOOD	BRAIN_TISSUE	NO_CHANGE	ND	ND
EPD	BRAIN_TUMORS	SJEPD010	11.8	PERIPHERAL_BLOOD	BRAIN_TISSUE	NO_CHANGE	ND	ND
EPD	BRAIN_TUMORS	SJEPD011	2.5	PERIPHERAL_BLOOD	BRAIN_TISSUE	NO_CHANGE	ND	ND
EPD	BRAIN_TUMORS	SJEPD012	2.1	PERIPHERAL_BLOOD	BRAIN_TISSUE	NO_CHANGE	ND	ND
EPD	BRAIN_TUMORS	SJEPD013	6.5	PERIPHERAL_BLOOD	BRAIN_TISSUE	LOSS	ND	ND
EPD	BRAIN_TUMORS	SJEPD014	5	PERIPHERAL_BLOOD	BRAIN_TISSUE	LOSS	ND	ND
EPD	BRAIN_TUMORS	SJEPD015	2.7	PERIPHERAL_BLOOD	UNKNOWN	NO_CHANGE	ND	ND
EPD	BRAIN_TUMORS	SJEPD016	1.3	PERIPHERAL_BLOOD	BRAIN_TISSUE	NO_CHANGE	ND	ND
EPD	BRAIN_TUMORS	SJEPD017	2.8	PERIPHERAL_BLOOD	BRAIN_TISSUE	NO_CHANGE	ND	ND
EPD	BRAIN_TUMORS	SJEPD018	2.6	PERIPHERAL_BLOOD	BRAIN_TISSUE	NO_CHANGE	ND	ND
EPD	BRAIN_TUMORS	SJEPD019	1.9	PERIPHERAL_BLOOD	BRAIN_TISSUE	NO_CHANGE	ND	ND
EPD	BRAIN_TUMORS	SJEPD020	1.2	PERIPHERAL_BLOOD	BRAIN_TISSUE	NO_CHANGE	ND	ND
EPD	BRAIN_TUMORS	SJEPD021	2.1	PERIPHERAL_BLOOD	BRAIN_TISSUE	NO_CHANGE	ND	ND
EPD	BRAIN_TUMORS	SJEPD022	2.1	PERIPHERAL_BLOOD	BRAIN_TISSUE	NO_CHANGE	ND	ND
HGG	BRAIN_TUMORS	SJHGG001	5.3	PERIPHERAL_BLOOD	BRAIN_TISSUE	LOSS	ND	ND
HGG	BRAIN_TUMORS	SJHGG002	14.9	PERIPHERAL_BLOOD	BRAIN_TISSUE	LOSS	ND	ND
HGG	BRAIN_TUMORS	SJHGG004	5.5	UNKNOWN	UNKNOWN	LOSS	ND	ND
HGG	BRAIN_TUMORS	SJHGG010	16.7	UNKNOWN	UNKNOWN	NO_CHANGE	ND	ND
HGG	BRAIN_TUMORS	SJHGG011	17.8	UNKNOWN	UNKNOWN	GAIN	ND	ND
HGG	BRAIN_TUMORS	SJHGG012	13.8	UNKNOWN	UNKNOWN	LOSS	ND	ND
HGG	BRAIN_TUMORS	SJHGG013	19.8	UNKNOWN	UNKNOWN	NO_CHANGE	ND	ND
HGG	BRAIN_TUMORS	SJHGG015	17	UNKNOWN	UNKNOWN	NO_CHANGE	ND	ND
HGG	BRAIN_TUMORS	SJHGG016	4.6	UNKNOWN	UNKNOWN	NO_CHANGE	ND	ND
HGG	BRAIN_TUMORS	SJHGG017	21.8	UNKNOWN	UNKNOWN	GAIN	ND	ND
HYPO	HEMATOPOETIC_MALIGNANCIES	SJHYPO002	4.3	PERIPHERAL_BLOOD	BONE_MARROW	LOSS	ND	ND
HYPO	HEMATOPOETIC_MALIGNANCIES	SJHYPO004	8	PERIPHERAL_BLOOD	BONE_MARROW	NO_CHANGE	ND	ND
HYPO	HEMATOPOETIC_MALIGNANCIES	SJHYPO006	4.2	BONE_MARROW	BONE_MARROW	LOSS	ND	ND
HYPO	HEMATOPOETIC_MALIGNANCIES	SJHYPO013	15.2	BONE_MARROW	PERIPHERAL_BLOOD	LOSS	ND	ND
HYPO	HEMATOPOETIC_MALIGNANCIES	SJHYPO020	5.2	BONE_MARROW	PERIPHERAL_BLOOD	LOSS	ND	ND
HYPO	HEMATOPOETIC_MALIGNANCIES	SJHYPO021	11.2	PERIPHERAL_BLOOD	BONE_MARROW	LOSS	ND	ND
HYPO	HEMATOPOETIC_MALIGNANCIES	SJHYPO022	17.4	PERIPHERAL_BLOOD	BONE_MARROW	NO_CHANGE	ND	ND
HYPO	HEMATOPOETIC_MALIGNANCIES	SJHYPO026	8.9	BONE_MARROW	BONE_MARROW	LOSS	ND	ND
HYPO	HEMATOPOETIC_MALIGNANCIES	SJHYPO029	14.9	BONE_MARROW	BONE_MARROW	LOSS	ND	ND
HYPO	HEMATOPOETIC_MALIGNANCIES	SJHYPO040	3.4	PERIPHERAL_BLOOD	BONE_MARROW	LOSS	ND	ND
HYPO	HEMATOPOETIC_MALIGNANCIES	SJHYPO042	10.1	PERIPHERAL_BLOOD	BONE_MARROW	LOSS	ND	ND
HYPO	HEMATOPOETIC_MALIGNANCIES	SJHYPO044	12.8	PERIPHERAL_BLOOD	BONE_MARROW	NO_CHANGE	ND	ND
HYPO	HEMATOPOETIC_MALIGNANCIES	SJHYPO046	4.9	PERIPHERAL_BLOOD	BONE_MARROW	LOSS	ND	ND
HYPO	HEMATOPOETIC_MALIGNANCIES	SJHYPO051	13.2	BONE_MARROW	BONE_MARROW	LOSS	ND	ND
HYPO	HEMATOPOETIC_MALIGNANCIES	SJHYPO055	16.1	BONE_MARROW	BONE_MARROW	LOSS	ND	ND
HYPO	HEMATOPOETIC_MALIGNANCIES	SJHYPO056	13.6	BONE_MARROW	BONE_MARROW	LOSS	ND	ND
HYPO	HEMATOPOETIC_MALIGNANCIES	SJHYPO119	11.6	BONE_MARROW	PERIPHERAL_BLOOD	NO_CHANGE	ND	ND
HYPO	HEMATOPOETIC_MALIGNANCIES	SJHYPO120	10.2	BONE_MARROW	BONE_MARROW	LOSS	ND	ND
HYPO	HEMATOPOETIC_MALIGNANCIES	SJHYPO123	3.4	BONE_MARROW	BONE_MARROW	LOSS	ND	ND
INF	HEMATOPOETIC_MALIGNANCIES	SJINF001	0.17	BONE_MARROW	BONE_MARROW	LOSS	ND	ND
INF	HEMATOPOETIC_MALIGNANCIES	SJINF002	0.17	BONE_MARROW	PERIPHERAL_BLOOD	LOSS	ND	ND
INF	HEMATOPOETIC_MALIGNANCIES	SJINF003	0.58	BONE_MARROW	BONE_MARROW	NO_CHANGE	ND	ND
INF	HEMATOPOETIC_MALIGNANCIES	SJINF004	0.58	BONE_MARROW	PERIPHERAL_BLOOD	LOSS	ND	ND
INF	HEMATOPOETIC_MALIGNANCIES	SJINF005	0.58	BONE_MARROW	PERIPHERAL_BLOOD	LOSS	ND	ND
INF	HEMATOPOETIC_MALIGNANCIES	SJINF006	0.99	BONE_MARROW	BONE_MARROW	NO_CHANGE	ND	ND
INF	HEMATOPOETIC_MALIGNANCIES	SJINF007	0.17	BONE_MARROW	BONE_MARROW	NO_CHANGE	ND	ND
INF	HEMATOPOETIC_MALIGNANCIES	SJINF008	0.33	PERIPHERAL_BLOOD	BONE_MARROW	LOSS	ND	ND
INF	HEMATOPOETIC_MALIGNANCIES	SJINF009	0.33	BONE_MARROW	BONE_MARROW	NO_CHANGE	ND	ND
INF	HEMATOPOETIC_MALIGNANCIES	SJINF010	0.02	BONE_MARROW	BONE_MARROW	LOSS	ND	ND
INF	HEMATOPOETIC_MALIGNANCIES	SJINF011	0.04	BONE_MARROW	PERIPHERAL_BLOOD	LOSS	ND	ND
INF	HEMATOPOETIC_MALIGNANCIES	SJINF012	0.25	BONE_MARROW	BONE_MARROW	LOSS	ND	ND
INF	HEMATOPOETIC_MALIGNANCIES	SJINF013	0.92	BONE_MARROW	BONE_MARROW	LOSS	ND	ND
INF	HEMATOPOETIC_MALIGNANCIES	SJINF014	0.25	BONE_MARROW	PERIPHERAL_BLOOD	LOSS	ND	ND
INF	HEMATOPOETIC_MALIGNANCIES	SJINF015	0.58	BONE_MARROW	PERIPHERAL_BLOOD	LOSS	ND	ND
INF	HEMATOPOETIC_MALIGNANCIES	SJINF016	0.08	PERIPHERAL_BLOOD	PERIPHERAL_BLOOD	NO_CHANGE	ND	ND
INF	HEMATOPOETIC_MALIGNANCIES	SJINF017	0.42	BONE_MARROW	BONE_MARROW	LOSS	ND	ND
INF	HEMATOPOETIC_MALIGNANCIES	SJINF018	0.58	BONE_MARROW	BONE_MARROW	LOSS	ND	ND
INF	HEMATOPOETIC_MALIGNANCIES	SJINF019	0.75	BONE_MARROW	BONE_MARROW	LOSS	ND	ND
INF	HEMATOPOETIC_MALIGNANCIES	SJINF020	0.17	BONE_MARROW	PERIPHERAL_BLOOD	LOSS	ND	ND
INF	HEMATOPOETIC_MALIGNANCIES	SJINF021	0.83	BONE_MARROW	BONE_MARROW	LOSS	ND	ND
INF	HEMATOPOETIC_MALIGNANCIES	SJINF022	0.67	BONE_MARROW	BONE_MARROW	LOSS	ND	ND
LGG	BRAIN_TUMORS	SJLGG001	15.3	PERIPHERAL_BLOOD	BRAIN_TISSUE	NO_CHANGE	ND	ND
LGG	BRAIN_TUMORS	SJLGG002	17.8	PERIPHERAL_BLOOD	BRAIN_TISSUE	LOSS	ND	ND
LGG	BRAIN_TUMORS	SJLGG003	13.3	PERIPHERAL_BLOOD	BRAIN_TISSUE	NO_CHANGE	ND	ND
LGG	BRAIN_TUMORS	SJLGG004	6.3	PERIPHERAL_BLOOD	BRAIN_TISSUE	NO_CHANGE	ND	ND
LGG	BRAIN_TUMORS	SJLGG005	16.7	PERIPHERAL_BLOOD	BRAIN_TISSUE	NO_CHANGE	ND	ND
LGG	BRAIN_TUMORS	SJLGG006	16	PERIPHERAL_BLOOD	BRAIN_TISSUE	NO_CHANGE	ND	ND
LGG	BRAIN_TUMORS	SJLGG007	16	PERIPHERAL_BLOOD	BRAIN_TISSUE	NO_CHANGE	ND	ND
LGG	BRAIN_TUMORS	SJLGG008	29.2	PERIPHERAL_BLOOD	BRAIN_TISSUE	NO_CHANGE	ND	ND
LGG	BRAIN_TUMORS	SJLGG009	22.2	PERIPHERAL_BLOOD	BRAIN_TISSUE	NO_CHANGE	ND	ND
LGG	BRAIN_TUMORS	SJLGG010	14.3	PERIPHERAL_BLOOD	BRAIN_TISSUE	NO_CHANGE	ND	ND
LGG	BRAIN_TUMORS	SJLGG011	26.3	PERIPHERAL_BLOOD	BRAIN_TISSUE	LOSS	ND	ND
LGG	BRAIN_TUMORS	SJLGG012	25.1	PERIPHERAL_BLOOD	BRAIN_TISSUE	LOSS	ND	ND
LGG	BRAIN_TUMORS	SJLGG014	12.4	PERIPHERAL_BLOOD	BRAIN_TISSUE	NO_CHANGE	ND	ND
LGG	BRAIN_TUMORS	SJLGG015	17.3	PERIPHERAL_BLOOD	BRAIN_TISSUE	NO_CHANGE	ND	ND
LGG	BRAIN_TUMORS	SJLGG016	26.6	PERIPHERAL_BLOOD	BRAIN_TISSUE	NO_CHANGE	ND	ND
MB	BRAIN_TUMORS	SJMB001	6	PERIPHERAL_BLOOD	BRAIN_TISSUE	LOSS	ND	ND
MB	BRAIN_TUMORS	SJMB002	9	PERIPHERAL_BLOOD	BRAIN_TISSUE	LOSS	ND	ND
MB	BRAIN_TUMORS	SJMB003	6	PERIPHERAL_BLOOD	CRANIAL_CAVITY_POSTERIOR_FOSSA	LOSS	ND	ND
MB	BRAIN_TUMORS	SJMB004	8	PERIPHERAL_BLOOD	BRAIN_TISSUE	GAIN	GAIN	ABNORMAL
MB	BRAIN_TUMORS	SJMB006	3	PERIPHERAL_BLOOD	CRANIAL_CAVITY_POSTERIOR_FOSSA	LOSS	LOSS	ND
MB	BRAIN_TUMORS	SJMB008	13	PERIPHERAL_BLOOD	CRANIAL_CAVITY_POSTERIOR_FOSSA	LOSS	LOSS	ND
MB	BRAIN_TUMORS	SJMB009	9	PERIPHERAL_BLOOD	BRAIN_TISSUE	NO_CHANGE	LOSS	ND
MB	BRAIN_TUMORS	SJMB010	6	PERIPHERAL_BLOOD	CRANIAL_CAVITY_POSTERIOR_FOSSA	LOSS	LOSS	ND
MB	BRAIN_TUMORS	SJMB011	10	PERIPHERAL_BLOOD	BRAIN_TISSUE	LOSS	ND	ND
MB	BRAIN_TUMORS	SJMB012	8	PERIPHERAL_BLOOD	CRANIAL_CAVITY_POSTERIOR_FOSSA	LOSS	LOSS	ND
MB	BRAIN_TUMORS	SJMB013	5	PERIPHERAL_BLOOD	BRAIN_TISSUE	LOSS	ND	ND
MB	BRAIN_TUMORS	SJMB014	9	PERIPHERAL_BLOOD	BRAIN_TISSUE	LOSS	LOSS	ND
MB	BRAIN_TUMORS	SJMB015	8	PERIPHERAL_BLOOD	BRAIN_TISSUE	LOSS	ND	ND
MB	BRAIN_TUMORS	SJMB016	7	PERIPHERAL_BLOOD	BRAIN_TISSUE	LOSS	LOSS	ND
MB	BRAIN_TUMORS	SJMB017	10	PERIPHERAL_BLOOD	BRAIN_TISSUE	LOSS	ND	ND
MB	BRAIN_TUMORS	SJMB018	8	PERIPHERAL_BLOOD	BRAIN_TISSUE	LOSS	GAIN	ND
MB	BRAIN_TUMORS	SJMB019	8	PERIPHERAL_BLOOD	BRAIN_TISSUE	NO_CHANGE	ND	ND
MB	BRAIN_TUMORS	SJMB023	5	PERIPHERAL_BLOOD	BRAIN_TISSUE	LOSS	ND	ND
MB	BRAIN_TUMORS	SJMB024	6	PERIPHERAL_BLOOD	BRAIN_TISSUE	LOSS	ND	ND
MB	BRAIN_TUMORS	SJMB025	12	PERIPHERAL_BLOOD	UNKNOWN	LOSS	LOSS	ND
MB	BRAIN_TUMORS	SJMB026	4	PERIPHERAL_BLOOD	BRAIN_TISSUE	LOSS	LOSS	ND
MB	BRAIN_TUMORS	SJMB027	9	PERIPHERAL_BLOOD	BRAIN_TISSUE	LOSS	LOSS	ND
MB	BRAIN_TUMORS	SJMB028	11	PERIPHERAL_BLOOD	BRAIN_TISSUE	LOSS	LOSS	NORMAL
MB	BRAIN_TUMORS	SJMB029	10	PERIPHERAL_BLOOD	BRAIN_TISSUE	LOSS	LOSS	ND
MB	BRAIN_TUMORS	SJMB030	8	PERIPHERAL_BLOOD	BRAIN_TISSUE	NO_CHANGE	ND	ND
MB	BRAIN_TUMORS	SJMB031	6	PERIPHERAL_BLOOD	UNKNOWN	LOSS	LOSS	ND
MB	BRAIN_TUMORS	SJMB032	12	PERIPHERAL_BLOOD	BRAIN_TISSUE	LOSS	ND	ND
MB	BRAIN_TUMORS	SJMB033	16	PERIPHERAL_BLOOD	BRAIN_TISSUE	NO_CHANGE	LOSS	ND
MB	BRAIN_TUMORS	SJMB034	10	PERIPHERAL_BLOOD	BRAIN_TISSUE	LOSS	ND	ND
MB	BRAIN_TUMORS	SJMB035	6	PERIPHERAL_BLOOD	BRAIN_TISSUE	LOSS	ND	ND
MB	BRAIN_TUMORS	SJMB036	6	PERIPHERAL_BLOOD	BRAIN_TISSUE	LOSS	ND	ND
MB	BRAIN_TUMORS	SJMB037	5	PERIPHERAL_BLOOD	BRAIN_TISSUE	LOSS	ND	ND
MB	BRAIN_TUMORS	SJMB038	8	PERIPHERAL_BLOOD	BRAIN_TISSUE	LOSS	ND	ND
MB	BRAIN_TUMORS	SJMB039	8	PERIPHERAL_BLOOD	BRAIN_TISSUE	LOSS	LOSS	ND
MB	BRAIN_TUMORS	SJMB040	8	PERIPHERAL_BLOOD	BRAIN_TISSUE	LOSS	ND	ND
MB	BRAIN_TUMORS	SJMB041	7	PERIPHERAL_BLOOD	BRAIN_TISSUE	LOSS	ND	ND
NBL	SOLID_TUMORS	SJNBL001	7	BONE_MARROW	ADRENAL_MASS	GAIN	GAIN	ABNORMAL
NBL	SOLID_TUMORS	SJNBL002	2.33	BONE_MARROW	RETROPERITONEAL_TUMOR	GAIN	GAIN	ABNORMAL
NBL	SOLID_TUMORS	SJNBL003	12	BONE_MARROW	RETROPERITONEAL_TUMOR	NO_CHANGE	GAIN	ABNORMAL
NBL	SOLID_TUMORS	SJNBL006	0.42	UNKNOWN	UNKNOWN	NO_CHANGE	ND	ND
NBL	SOLID_TUMORS	SJNBL007	0.08	BONE_MARROW	ADRENAL_MASS	NO_CHANGE	ND	ND
NBL	SOLID_TUMORS	SJNBL008	3.08	BONE_MARROW	RETROPERITONEAL_TUMOR	NO_CHANGE	ND	NORMAL
NBL	SOLID_TUMORS	SJNBL009	3.75	BONE_MARROW	LYMPH_NODE	LOSS	LOSS	ND
NBL	SOLID_TUMORS	SJNBL010	3	BONE_MARROW	RETROPERITONEAL_TUMOR	LOSS	ND	NORMAL
NBL	SOLID_TUMORS	SJNBL011	4.33	BONE_MARROW	LYMPH_NODE	NO_CHANGE	ND	NORMAL
NBL	SOLID_TUMORS	SJNBL012	1.81	BONE_MARROW	RETROPERITONEAL_TUMOR	NO_CHANGE	ND	NORMAL
NBL	SOLID_TUMORS	SJNBL013	0.67	PERIPHERAL_BLOOD	RETROPERITONEAL_TUMOR	GAIN	ND	ND
NBL	SOLID_TUMORS	SJNBL014	5.17	BONE_MARROW	LYMPH_NODE	NO_CHANGE	ND	NORMAL
NBL	SOLID_TUMORS	SJNBL015	9.75	BONE_MARROW	LYMPH_NODE	LOSS	ND	NORMAL
NBL	SOLID_TUMORS	SJNBL016	3.5	BONE_MARROW	RETROPERITONEAL_TUMOR	NO_CHANGE	ND	NORMAL
NBL	SOLID_TUMORS	SJNBL017	3.75	BONE_MARROW	ADRENAL_MASS	NO_CHANGE	ND	ND
NBL	SOLID_TUMORS	SJNBL018	4.25	BONE_MARROW	LYMPH_NODE	NO_CHANGE	ND	ND
NBL	SOLID_TUMORS	SJNBL019	0.75	BONE_MARROW	RETROPERITONEAL_TUMOR	LOSS	ND	NORMAL
NBL	SOLID_TUMORS	SJNBL020	0.83	PERIPHERAL_BLOOD	ADRENAL_MASS	NO_CHANGE	ND	ND
NBL	SOLID_TUMORS	SJNBL021	11.83	BONE_MARROW	ABDOMEN	NO_CHANGE	ND	NORMAL
NBL	SOLID_TUMORS	SJNBL022	4	BONE_MARROW	PARASPINAL	GAIN	GAIN	ND
NBL	SOLID_TUMORS	SJNBL023	1.58	BONE_MARROW	RETROPERITONEAL_TUMOR	NO_CHANGE	ND	NORMAL
NBL	SOLID_TUMORS	SJNBL024	3.92	BONE_MARROW	ADRENAL_MASS	NO_CHANGE	GAIN	ABNORMAL
NBL	SOLID_TUMORS	SJNBL025	6.5	BONE_MARROW	PARASPINAL	GAIN	GAIN	ABNORMAL
NBL	SOLID_TUMORS	SJNBL026	0.18	BONE_MARROW	LYMPH_NODE	NO_CHANGE	ND	ND
NBL	SOLID_TUMORS	SJNBL027	1.92	BONE_MARROW	RETROPERITONEAL_TUMOR	LOSS	ND	NORMAL
NBL	SOLID_TUMORS	SJNBL029	6.5	BONE_MARROW	ADRENAL_MASS	NO_CHANGE	ND	NORMAL
NBL	SOLID_TUMORS	SJNBL030	2.38	BONE_MARROW	RETROPERITONEAL_TUMOR	LOSS	LOSS	NORMAL
NBL	SOLID_TUMORS	SJNBL031	29.17	BONE_MARROW	RETROPERITONEAL_TUMOR	GAIN	GAIN	ABNORMAL
NBL	SOLID_TUMORS	SJNBL032	26.83	BONE_MARROW	PARASPINAL	GAIN	GAIN	ABNORMAL
NBL	SOLID_TUMORS	SJNBL033	3.75	BONE_MARROW	RETROPERITONEAL_TUMOR	LOSS	ND	NORMAL
NBL	SOLID_TUMORS	SJNBL034	5.62	BONE_MARROW	ADRENAL_MASS	NO_CHANGE	ND	NORMAL
NBL	SOLID_TUMORS	SJNBL035	4.58	PERIPHERAL_BLOOD	ABDOMEN	NO_CHANGE	ND	NORMAL
NBL	SOLID_TUMORS	SJNBL037	8.92	BONE_MARROW	ADRENAL_MASS	GAIN	ND	ND
NBL	SOLID_TUMORS	SJNBL038	4.08	BONE_MARROW	LYMPH_NODE	GAIN	GAIN	ND
NBL	SOLID_TUMORS	SJNBL039	25.08	BONE_MARROW	RETROPERITONEAL_TUMOR	NO_CHANGE	GAIN	ABNORMAL
NBL	SOLID_TUMORS	SJNBL040	4.17	BONE_MARROW	RETROPERITONEAL_TUMOR	LOSS	ND	NORMAL
NBL	SOLID_TUMORS	SJNBL041	13.25	BONE_MARROW	EPIDURAL_TUMOR	LOSS	GAIN	ABNORMAL
NBL	SOLID_TUMORS	SJNBL042	3.17	UNKNOWN	ADRENAL_MASS	NO_CHANGE	ND	ND
NBL	SOLID_TUMORS	SJNBL044	6.08	BONE_MARROW	LYMPH_NODE	GAIN	GAIN	ND
NBL	SOLID_TUMORS	SJNBL045	2.92	BONE_MARROW	RETROPERITONEAL_TUMOR	LOSS	ND	NORMAL
OS	SOLID_TUMORS	SJOS002	16.3	PERIPHERAL_BLOOD	UNKNOWN	GAIN	GAIN	ND
OS	SOLID_TUMORS	SJOS003	11.8	PERIPHERAL_BLOOD	UNKNOWN	GAIN	ND	ND
OS	SOLID_TUMORS	SJOS004	16.8	PERIPHERAL_BLOOD	UNKNOWN	LOSS	LOSS	ND
OS	SOLID_TUMORS	SJOS006	10.6	PERIPHERAL_BLOOD	UNKNOWN	NO_CHANGE	ND	ND
OS	SOLID_TUMORS	SJOS007	15.8	PERIPHERAL_BLOOD	UNKNOWN	NO_CHANGE	ND	ND
OS	SOLID_TUMORS	SJOS008	21.4	PERIPHERAL_BLOOD	UNKNOWN	GAIN	ND	ND
OS	SOLID_TUMORS	SJOS009	23	UNKNOWN	UNKNOWN	GAIN	ND	ND
OS	SOLID_TUMORS	SJOS010	17.5	UNKNOWN	UNKNOWN	GAIN	ND	ND
OS	SOLID_TUMORS	SJOS011	13.6	PERIPHERAL_BLOOD	UNKNOWN	GAIN	ND	ND
OS	SOLID_TUMORS	SJOS012	16.4	PERIPHERAL_BLOOD	UNKNOWN	LOSS	ND	ND
OS	SOLID_TUMORS	SJOS013	14.5	PERIPHERAL_BLOOD	UNKNOWN	GAIN	ND	ND
OS	SOLID_TUMORS	SJOS014	10.9	PERIPHERAL_BLOOD	UNKNOWN	LOSS	ND	ND
OS	SOLID_TUMORS	SJOS015	14.2	PERIPHERAL_BLOOD	UNKNOWN	GAIN	ND	ND
OS	SOLID_TUMORS	SJOS016	20	BONE_MARROW	UNKNOWN	GAIN	ND	ND
OS	SOLID_TUMORS	SJOS017	7.8	PERIPHERAL_BLOOD	UNKNOWN	GAIN	ND	ND
OS	SOLID_TUMORS	SJOS018	9.6	PERIPHERAL_BLOOD	UNKNOWN	NO_CHANGE	ND	ND
OS	SOLID_TUMORS	SJOS019	11.3	PERIPHERAL_BLOOD	UNKNOWN	GAIN	ND	ND
RB	SOLID_TUMORS	SJRB001	2.3	PERIPHERAL_BLOOD	RIGHT_EYE_TISSUE	LOSS	ND	ND
RB	SOLID_TUMORS	SJRB002	0.8	PERIPHERAL_BLOOD	LEFT_EYE_TISSUE	NO_CHANGE	ND	ND
RB	SOLID_TUMORS	SJRB003	1.8	PERIPHERAL_BLOOD	RIGHT_EYE_TISSUE	LOSS	ND	ND
RB	SOLID_TUMORS	SJRB004	1.1	PERIPHERAL_BLOOD	RIGHT_EYE_TISSUE	LOSS	ND	ND
RHB	SOLID_TUMORS	SJRHB001	4	BONE_MARROW	UNKNOWN	LOSS	ND	ND
RHB	SOLID_TUMORS	SJRHB002	2	PERIPHERAL_BLOOD	UNKNOWN	LOSS	ND	ND
RHB	SOLID_TUMORS	SJRHB003	3	PERIPHERAL_BLOOD	UNKNOWN	NO_CHANGE	ND	ND
RHB	SOLID_TUMORS	SJRHB004	9	PERIPHERAL_BLOOD	UNKNOWN	GAIN	ND	ND
RHB	SOLID_TUMORS	SJRHB005	9	PERIPHERAL_BLOOD	PERIPHERAL_BLOOD	LOSS	ND	ND
RHB	SOLID_TUMORS	SJRHB006	7.5	PERIPHERAL_BLOOD	UNKNOWN	LOSS	ND	ND
RHB	SOLID_TUMORS	SJRHB007	16.5	BONE_MARROW	UNKNOWN	LOSS	ND	ND
RHB	SOLID_TUMORS	SJRHB008	16.5	PERIPHERAL_BLOOD	UNKNOWN	NO_CHANGE	ND	ND
RHB	SOLID_TUMORS	SJRHB009	8	PERIPHERAL_BLOOD	UNKNOWN	LOSS	ND	ND
RHB	SOLID_TUMORS	SJRHB010	6	PERIPHERAL_BLOOD	UNKNOWN	NO_CHANGE	ND	ND
RHB	SOLID_TUMORS	SJRHB011	4.5	BONE_MARROW	UNKNOWN	LOSS	ND	ND
RHB	SOLID_TUMORS	SJRHB012	17	PERIPHERAL_BLOOD	UNKNOWN	LOSS	ND	ND
RHB	SOLID_TUMORS	SJRHB013	3.5	PERIPHERAL_BLOOD	UNKNOWN	NO_CHANGE	ND	ND
TALL	HEMATOPOETIC_MALIGNANCIES	SJTALL001	10	BONE_MARROW	BONE_MARROW	LOSS	ND	ND
TALL	HEMATOPOETIC_MALIGNANCIES	SJTALL002	6	BONE_MARROW	BONE_MARROW	NO_CHANGE	ND	ND
TALL	HEMATOPOETIC_MALIGNANCIES	SJTALL003	7	BONE_MARROW	BONE_MARROW	LOSS	ND	ND
TALL	HEMATOPOETIC_MALIGNANCIES	SJTALL004	3	BONE_MARROW	BONE_MARROW	LOSS	ND	ND
TALL	HEMATOPOETIC_MALIGNANCIES	SJTALL005	12	BONE_MARROW	BONE_MARROW	LOSS	ND	ND
TALL	HEMATOPOETIC_MALIGNANCIES	SJTALL006	10	BONE_MARROW	BONE_MARROW	LOSS	ND	ND
TALL	HEMATOPOETIC_MALIGNANCIES	SJTALL007	18	BONE_MARROW	BONE_MARROW	LOSS	ND	ND
TALL	HEMATOPOETIC_MALIGNANCIES	SJTALL008	2	BONE_MARROW	BONE_MARROW	LOSS	ND	ND
TALL	HEMATOPOETIC_MALIGNANCIES	SJTALL009	12	BONE_MARROW	PERIPHERAL_BLOOD	LOSS	ND	ND
TALL	HEMATOPOETIC_MALIGNANCIES	SJTALL011	8	BONE_MARROW	BONE_MARROW	LOSS	ND	ND
TALL	HEMATOPOETIC_MALIGNANCIES	SJTALL012	15	BONE_MARROW	BONE_MARROW	LOSS	ND	ND
TALL	HEMATOPOETIC_MALIGNANCIES	SJTALL013	13	BONE_MARROW	BONE_MARROW	LOSS	ND	ND
